# Supplementary material for: Hypermethylation of RAD9A intron 2 in childhood cancer patients, leukemia and tumor cell lines suggest a role for oncogenic transformation
Source: EXCLI J. 2022 Jan 7;21:117–43. doi: 10.17179/excli2021-4482 (PMC8859646; doi:10.17179/excli2021-4482)
Supplement: Supplementary data [file EXCLI-21-117-s-001.xlsx]

## Sheet: suppl. data Figure 2
	Pyrosequencing
	Data Figure 2 A						Representative image from the pyrosequencing analysis
	no.	CpG1 (%)	CpG2 (%)	CpG3(%)	mean (%)		P1
	P1	24	15	15	18
	P2	41	32	15	29.3333
	P3	65	40	19	41.3333
	Data Figure 2 B
	NHL und AML Data
	RAD9A
	NHL						AML
	no.	CpG1 (%)	CpG2 (%)	CpG3(%)	mean (%)		no.	CpG1 (%)	CpG2 (%)	CpG3(%)	mean (%)
	1	46	36	13	32		1	29	17	7	18
	2	41	35	13	30		2	51	46	21	39
	3	42	29	14	28		3	69	60	29	53
	4	45	35	14	31		4	29	19	8	19
	5	37	27	11	25		5	51	47	21	40
	6	40	33	13	29		6	10	4	2	5
	7	44	33	13	30		7	33	25	13	24
	8	43	30	12	28		8	24	13	5	14
	9	50	44	20	38		9	30	18	11	20
	10	40	33	12	28		10	24	16	5	15
	11	40	28	10	26		11	60	57	27	48
	12	39	31	12	27		12	17	7	3	9
	13	43	34	14	30		13	27	19	7	18
	14	42	34	13	30		14	25	17	8	17
	15	52	42	19	38		15	32	19	8	20
	16	37	24	11	24		16	33	24	8	22
	17	42	34	13	30		17	24	18	8	17
	18	93	97	9	66		18	27	13	7	16
	19	46	36	15	32		19	20	14	6	13
	20	36	27	9	24		20	79	74	39	64
	21	37	46	49	44		21	27	19	11	19
	22	38	32	12	27		22	84	65	44	64
	23	42	34	16	31		23	19	14	3	12
	24	42	32	13	29		24	40	31	10	27
	25	41	33	13	29		25	72	72	46	63.3333
	26	46	35	13	31		26	68	68	41	59
	27	41	32	13	29		27	48	40	21	36.3333
	Data Figure 2C	RAD9A
	no.	CpG1 (%)	CpG2 (%)	CpG3(%)	mean (%)
	1	48	40	21	36.3333
	2	40	33	13	28.6667
	3	34	28	13	25
	4	40	31	15	28.6667
	5	36	37	20	31
	Data Figure 2D	RAD9A
	no.	CpG1 (%)	CpG2 (%)	CpG3(%)	mean (%)
	1	68	68	41	59
	2	55	49	29	44.3333
	3	64	60	42	55.3333
	4	93	52	4	49.6667
	Data Figure 2E	RAD9A
	no.	CpG1 (%)	CpG2 (%)	CpG3(%)	mean (%)	Array
	1	39	30	13	27.3333	1
	2	39	30	12	27
	3	33	26	10	23
	4	48	36	15	33
	5	44	38	14	32
	6	44	37	14	31.6667
	7	38	30	14	27.3333
	8	41	31	12	28
	9	43	34	14	30.3333	2
	10	47	38	15	33.3333
	11	44	37	16	32.3333
	12	44	31	15	30
	13	53	51	26	43.3333	3
	14	72	72	46	63.3333	4
	Duplication in Array 1
	non
	Duplication in Array 2
	Use In Export	File	CN State	Chromosome	Cytoband Start	Size (kbp)	Marker Count	Gene Count	Genes	Full Location	Microarray Nomenclature
	true	2	4	16	p13.3	54131	24	3	LOC652276, FLJ42627, ERVK13-1	chr16:2663366-2717497	arr[hg19] 16p13.3(2,663,366-2,717,497)x4
	Duplication in Array 3
	Use In Export	File	CN State	Chromosome	Cytoband Start	Size (kbp)	Marker Count	Gene Count	Genes	Full Location	Microarray Nomenclature
	true	3	3	16	p13.3	109908	53	5	PDPK1, LOC652276, FLJ42627, ERVK13-1, KCTD5	chr16:2651277-2761185	arr[hg19] 16p13.3(2,651,277-2,761,185)x3
	true	3	3	16	p13.3	148022	94	11	SLC9A3R2, NTHL1, TSC2, PKD1, MIR1225, MIR4516, MIR3180-5, RAB26, SNORD60, TRAF7, CASKIN1	chr16:2089005-2237027	arr[hg19] 16p13.3(2,089,005-2,237,027)x3
	Duplication in Array 4
	Use In Export	File	CN State	Chromosome	Cytoband Start	Size (kbp)	Marker Count	Gene Count	Genes	Full Location	Microarray Nomenclature
	true	4	3	16	p13.3	1832862	1393	106	UBE2I, BAIAP3, TSR3, GNPTG, UNKL, C16orf91, CCDC154, CLCN7, PTX4, TELO2, IFT140, TMEM204, CRAMP1L, HN1L, MAPK8IP3, MIR3177, NME3, MRPS34, EME2, SPSB3, NUBP2, IGFALS, HAGH, FAHD1, MEIOB, LINC00254, HS3ST6, MSRB1, RPL3L, NDUFB10, RPS2, SNORA10, SNORA64, SNHG9, SNORA78, RNF151, TBL3, NOXO1, GFER, SYNGR3, ZNF598, NPW, SLC9A3R2, NTHL1, TSC2, PKD1, MIR1225, MIR4516, MIR3180-5, RAB26, SNORD60, TRAF7, CA…	chr16:1345222-3178084	arr[hg19] 16p13.3(1,345,222-3,178,084)x3

## Sheet: suppl. data Figure 3
							Representative image from the pyrosequencing analysis
	Figure 3 A	Bisufite Pyrosequencing RAD9A EBV cases
		CpG1 (%)	CpG2 (%)	CpG3(%)	mean (%)
	EBV 1	50	57	16	41
	EBV 2	18	11	7	12
	EBV 3	10	6	3	6.33333
	EBV 4	47	31	31	36.3333
	EBV 5	54	24	13	30.3333
	EBV 6	18	15	13	15.3333
	Figure 3 B	Deep bisulfte sequencing file may be requested from Marcus Dittrich, University Würzburg.
		Deep bisulfite sequencing
	Gene	Mean (%) in EBV sample	Mean (%) of fibroblasts
	APC	0.6	0.4
	BRCA1	0.4	0.4
	CDKNA1	0.9	1.9
	TP53	98.1	96.4
	RAD9A	41.9	8.6

## Sheet: suppl. data Figure 4
Data Figure 4A
	Methylation signature tumor cell lines						Representative image from the pyrosequencing analysis
	CpG1 (%)	CpG2 (%)	CpG3(%)	mean (%)
BT-549	28	18	14	20
MCF7	35	27	18	26.6667
EFO27	65	51	48	54.6667
T47D	36	25	16	25.6667
FADU	66	59	46	57
Data Figure 4C
Methylation signature of RAD9A intron 2 (3CpG'S) in FaDu and subclones
RAD9A	Passage 5
subclone	CpG1 (%)	CpG2 (%)	CpG3(%)	mean (%)
Fadu	66	59	46	57
1	53	43	37	44.3333
2	69	29	28	42
3	61	62	67	63.3333
4	72	75	76	74.3333
5	69	69	54	64
6	70	74	74	72.6667
7	56	41	44	47
8	69	46	41	52
9	55	40	26	40.3333
10	70	59	77	68.6667
11	62	43	38	47.6667
12	63	74	30	55.6667
13	62	43	37	47.3333
Data Figure 4D		Growth kinetics of FaDu and subclones
Methylation signature of RAD9A intron 2 (3CpG'S) in FaDu and subclones
subclone 2
day	CPD	mean	std	Methylation	RAD9A
4	3.1375			CpG1 (%)	CpG2 (%)	CpG3(%)	mean (%)
4	3.23266			68	31	29	42.6667
4	3.20163	3.1906	0.0485288
11	9.94486
11	9.96058
11	9.87406	9.9265	0.0460901
18	15.2668
18	15.3529
18	15.044	15.2212	0.159418
25	20.791
25	20.6628
25	20.3197	20.5912	0.24365
32	26.5983
32	26.3632
32	26.1271	26.1271	0.23562	69	30	30	43
subclone 4
day	CPD	mean	std	Methylation	RAD9A
4	0.688852			CpG1 (%)	CpG2 (%)	CpG3(%)	mean (%)
4	0.841571			74	75	76	75
4	0.991318	0.84058	0.151235
11	5.68885
11	6.0115
11	6.07878	5.92638	0.208435
18	10.0108
18	10.0115
18	10.4007	10.141	0.224919
25	14.5965
25	14.7459
25	14.9736	14.772	0.189916
32	19.5033
32	19.6528
32	19.8805	19.6789	0.189916	71	78	73	74
subclone 9
day	CPD	mean	std	Methylation	RAD9A
4	1.926			CpG1 (%)	CpG2 (%)	CpG3(%)	mean (%)
4	2.32193			57	40	25	40.6667
4	2.26303	2.17032	0.213628
11	8.09592
11	8.49185
11	8.3505	8.31276	0.200644
18	13.3439
18	13.5204
18	13.7428	13.5357	0.199919
25	18.2507
25	18.7668
25	19.1917	18.7364	0.471223
32	23.5727
32	24.1591
32	24.5136	24.0818	0.475229	57	42	26	41.6667
FaDu
day	CPD	mean	std	Methylation	RAD9A
4	2.1375			CpG1 (%)	CpG2 (%)	CpG3(%)	mean (%)
4	2.07039			67	59	46	57.3333
4	2.1375	2.11513	0.0387484
11	8.59694
11	8.46271
11	8.42291	8.49418	0.0911844
18	13.6844
18	13.5502
18	13.7448	13.6598	0.0996359
25	18.8805
25	18.618
25	18.6343	18.7109	0.147098
32	24.7385
32	24.618
32	24.5412	24.6326	0.0994631	63	59	42	54.6667
Data Figure 4E and F
clonogenic survival
suspensions were obtained for each dose and different seeding densities were plated in triplicates for each experiment (Exp1-3)
		mean
		survival 1=100%				mean Exp1-3					std Exp1-3
	radiation	subclon2	subclon4	Fadu		radiation	subclon2	subclon4	Fadu		radiation	subclon2	subclon4	Fadu
Exp.1	0Gy	1	1	1		0Gy	1	1	1		0Gy	0	0	0
	2Gy	0.486355	0.441748	0.478118		2Gy	0.537678	0.440113	0.499313		2Gy	0.0612021	0.00179295	0.0202977
	4Gy	0.0924843	0.0857605	0.15008		4Gy	0.128498	0.0888636	0.160755		4Gy	0.0234587	0.00792624	0.0104802
	6Gy	0.0164068	0.0291262	0.0332734		6Gy	0.0347519	0.0166786	0.0380399		6Gy	0.0109846	0.00398577	0.00177764
	8Gy	0.0014295	0.00226537	0.00335731		8Gy	0.00266496	0.00193271	0.00430747		8Gy	0.0010044	0.000300649	0.00159572
		mean
		survival 1=100%				Representative plates for clonogenic survival analysis. Three plates for subclone 2 radiation intensity 4Gy
		subclon2	subclon4	Fadu
Exp.2	0Gy	1	1	1
	2Gy	0.622721	0.437566	0.490557
	4Gy	0.167535	0.0825397	0.17611
	6Gy	0.0535482	0.00873016	0.0415486
	8Gy	0.00234375	0.00148148	0.00321058
		mean
		survival 1=100%
		subclon2	subclon4	Fadu
Exp.3	0Gy	1	1	1
	2Gy	0.503958	0.441026	0.529264
	4Gy	0.125476	0.0982906	0.156076
	6Gy	0.0343008	0.0121795	0.0392977
	8Gy	0.00422164	0.00205128	0.00635452
Representative graphs for parameters of a linear-quadratic cell survival curve along with quality or goodness-of-fit statistics
Cell line FaDU
Pyrosequencing
Methylation	RAD9A	Exp.1
radiation		subclon2	subclon4	Fadu		subclon2	subclon4	Fadu
		%	%	%		mean (%)	mean (%)	mean (%)
0Gy	CpG1	63	64	57
	CpG2	36	74	56
	CpG3	33	73	48	0Gy	44	70.3333	53.6667
2Gy	CpG1	57	64	55
	CpG2	36	72	57
	CpG3	32	64	49	2Gy	41.6667	66.6667	53.6667
4Gy	CpG1	63	64	59
	CpG2	35	76	60
	CpG3	33	74	46	4Gy	43.6667	71.3333	55
6Gy	CpG1	65	66	59
	CpG2	33	75	59
	CpG3	32	72	46	6Gy	43.3333	71	54.6667
8Gy	CpG1	62	69	61
	CpG2	35	76	56
	CpG3	30	74	46	8Gy	42.3333	73	54.3333

## Sheet: suppl. data Figure 5
	Figure 5 A
		original, uncropped image of the blot from Figure 5
				1PCR		2PCR
			Marker	FaDu, clone 2, 4, 9 space		FaDu, clone 2, 4, 9 space H20 control
	CDH2
	SPATA8
	SNP' Array data for the aberrations seen in subclones
	Figure 5A
	Use In Export	File	CN State	Chromosome	Cytoband Start	Size (kbp)	Marker Count	Gene Count	Genes	Full Location	Microarray Nomenclature
	true	A05_subclone 4	0	15	q26.1	5356211	4826	18	ST8SIA2, C15orf32, LINC00930, FAM174B, ASB9P1, LOC100507217, CHD2, MIR3175, RGMA, MCTP2, LOC440311, LOC400456, LINC00924, NR2F2-AS1, NR2F2, MIR1469, SPATA8-AS1, SPATA8	chr15:92764922-98121133	arr[hg19] 15q26.1q26.2(92,764,922-98,121,133)x0
	Figure 5B
	Use In Export	File	CN State	Chromosome	Cytoband Start	Size (kbp)	Marker Count	Gene Count	Genes	Full Location	Microarray Nomenclature
	true	A05_subclone 6	1	X	q25	12168	28	1	SMARCA1	chrX:128640315-128652483	arr[hg19] Xq25(128,640,315-128,652,483)x1
	Figure 5C
	Use In Export	File	CN State	Chromosome	Cytoband Start	Size (kbp)	Marker Count	Gene Count	Genes	Full Location	Microarray Nomenclature
	true	A01_subclone 10	3	16	q23.1	302459	280	6	CFDP1, TMEM170A, CHST6, CHST5, TMEM231, GABARAPL2	chr16:75318494-75620953	arr[hg19] 16q23.1(75,318,494-75,620,953)x3
	Figure 5D
	Use In Export	File	CN State	Chromosome	Cytoband Start	Size (kbp)	Marker Count	Gene Count	Genes	Full Location	Microarray Nomenclature
	true	A01_subclone 2	2	3	q25.33	20572315	17016	83	CT64, SI, SLITRK3, BCHE, ZBBX, SERPINI2, WDR49, PDCD10, SERPINI1, LOC646168, GOLIM4, EGFEM1P, MIR551B, MECOM, TERC, ACTRT3, MYNN, LRRC34, LRRIQ4, LRRC31, SAMD7, LOC100128164, SEC62, GPR160, PHC3, PRKCI, SKIL, CLDN11, SLC7A14, RPL22L1, EIF5A2, SLC2A2, TNIK, MIR569, PLD1, TMEM212, FNDC3B, GHSR, TNFSF10, NCEH1, ECT2, SPATA16, NLGN1, NAALADL2, NAALADL2-AS3, MIR4789, TBL1XR1, LINC00578, KCNMB2-IT1, KC…	chr3:159,599,190-183,199,315	arr [hg19] 3q25.33q26.33(159,599,190-183,199,315)x2
	Figure 5E
	Use In Export	File	CN State	Chromosome	Cytoband Start	Size (kbp)	Marker Count	Gene Count	Genes	Full Location	Microarray Nomenclature
	true	A01_subclone 2	2	12	q24.22	14491005	13673	155	FBXW8, TESC, FBXO21, NOS1, KSR2, KSR2, RFC5, WSB2, VSIG10, PEBP1, TAOK3, SUDS3, SRRM4, HSPB8, LINC00934, CCDC60, TMEM233, PRKAB1, CIT, MIR1178, CCDC64, RAB35, GCN1L1, MIR4498, RPLP0, PXN-AS1, PXN, SIRT4, PLA2G1B, MSI1, COX6A1, TRIAP1, GATC, SRSF9, DYNLL1, DYNLL1-AS1, COQ5, RNF10, POP5, CABP1, MLEC, UNC119B, MIR4700, ACADS, SPPL3, HNF1A-AS1, HNF1A, C12orf43, OASL, P2RX7, P2RX4, RNF34, KDM2B, TMEM1…	chr12:117,452,580-133,777,902	arr[hg19] 12q24.22q24.32(117,452,580-133,777,902)x2
	Figure 5E
	Use In Export	File	CN State	Chromosome	Cytoband Start	Size (kbp)	Marker Count	Gene Count	Genes	Full Location	Microarray Nomenclature
	true	A03_subclone 9	2	14	q24.3-q32.13	24297208	23269	114	HEATR4, ACOT1, ZNF410, FAM161B, PCNX, SNORD56B, LOC145474, SIPA1L1, RGS6, DPF3, DCAF4, ZFYVE1, RBM25, PSEN1, PAPLN, NUMB, HEATR4, C14orf169, ACOT2, ACOT4, ACOT6, DNAL1, PNMA1, ELMSAN1, MIR4505, PTGR2, ZNF410, FAM161B, COQ6, ENTPD5, LIN52, VSX2, ABCD4, LTBP2, AREL1, FCF1, YLPM1, PROX2, DLST, RPS6KL1, PGF, FOS, LOC731223, JDP2, BATF, FLVCR2, C14orf1, TTLL5, TGFB3, IFT43, GPATCH2L, RNU6-31P, RNU6-19…	chr14:71,543,696-97,490,985	arr[hg19] 14q24.2q32.13(71,543,696-97490985)x2

## Sheet: suppl. data Figure 6
	Pyrosequencing data
								Representative image from the pyrosequencing analysis
	Figure 6A
	G0/G1
	Fibroblast	CpG1 (%)	CpG2 (%)	CpG3(%)	mean (%)
	0gy 15 min	8	9	7	8
	0gy 2h	7	8	6	7
	0gy 24 h	7	8	7	7.33333
	2 gy 15 min	9	10	7	8.66667
	2gy 2h	8	8	6	7.33333
	2gy 24h	8	9	6	7.66667
	5gy 15 min	7	8	6	7
	5 gy 2h	8	10	10	9.33333
	5 gy 24h	8	8	6	7.33333
	8gy 15 min	7	8	6	7
	8gy 2h	8	10	10	9.33333
	8gy 24h	8	8	6	7.33333
	Figure 6B
	G0/G1
	Serial radiation fibroblasts
		CpG1 (%)	CpG2 (%)	CpG3(%)	mean (%)
	1N08 0 Gy	7	4	4	5
	1N08 2Gy 8x	7	4	4	5
	1N08 4Gy 4x	8	4	4	5.33333
	1N08 4Gy 8x	7	4	5	5.33333
	0N12 0Gy	8	12	8	9.33333
	0N12 4Gy 10x	8	9	8	8.33333
	2N12 0Gy 10x	5	4	6	5
	2N12 2Gy 10x	6	3	7	5.33333
	Figure 6C
	Tumor cell line
		CpG1 (%)	CpG2 (%)	CpG3(%)	mean (%)
	Fadu 0Gy 2h	66	59	46	57
	Fadu 2Gy 2h	62	59	43	54.6667
	Fadu 5Gy 2h	65	57	47	56.3333
	Fadu 8Gy 2h	66	58	46	56.6667
	Fadu 0Gy 4h	65	58	45	56
	Fadu 2Gy 4h	63	55	45	54.3333
	Fadu 5Gy 4h	63	54	45	54
	Fadu 8Gy 4h	61	59	43	54.3333
	Fadu 0Gy 24h	61	56	43	53.3333
	Fadu 2Gy 24h	64	60	45	56.3333
	Fadu 5Gy 24h	61	60	46	55.6667
	Fadu 8Gy 24h	64	56	46	55.3333
	Figure 6E
	System Metafer4, automated foci count and data processing. Classifier: H2AX-FOCI_63-Fib09
		2N24		0N24
	time	Mean	Number of analysed cells	Mean	Number of analysed cells
	0 h	4.1066	197	2.74479	192
	0.5 h	5.62162	185	5.14286	199
	4 h	23.2929	181	10.0667	198
	24 h	28.1374	182	23.5421	190
	Figure 6F	Pyrosequencing data RAD9A											Representative image from the pyrosequencing analysis
	Daunorubicin 3µM experiment
	2N24						0N24
	h	CpG1 (%)	CpG2 (%)	CpG3(%)	mean (%)		h	CpG1 (%)	CpG2 (%)	CpG3(%)	mean (%)
	0	5	3	3	3.66667		0	17	6	4	9
	1	4	3	5	4		1	26	6	3	11.6667
	4	3	3	5	3.66667		4	26	7	3	12
	12	3	3	6	4		12	26	6	3	11.6667
	24	6	4	7	5.66667		24	19	6	3	9.33333

## Sheet: suppl. data Table 1
Patient Characteristics Case Control Study on Survivors of Childhood Cancer Comparing a Sample of Second Neoplasm Patients (2N) to Matched Single Neoplasm Patients (1N)
			2-Neoplasm group (2N)	1-Neoplasm group (1N)
	N		20	20
	Male		11	11
	Female		9	9
	Age at 1st diagnosis		6 (6.75)	6(6.85)
	median (mean) range		0-14	0-14
	Year of birth		1969-1984	1965-1985
	Year of 1st diagnosis		1980-1997	1980-1998
	Age at diagnosis of 2nd neoplasm		16(16.65)
	median (mean) range		9-30
	Year of 2nd diagnosis		1986-2003
	1st neoplasm
	Lymphoid leukemia or acute myeloid leukemia		11	11
	Hodgkin lymphoma or Burkitt lymphoma		5	5
	Other solid tumors		4	4
	2nd neoplasm
	Myelodysplastic syndrome, leukemia or lymphoma		7
	Thyroid carcinoma		6
	Other solid tumors		7

## Sheet: suppl. data Table 2
Methylation analysis of Fanconi and control fibroblasts.
							Representative image from the pyrosequencing analysis
Cell line	CpG1 (%)	CpG2 (%)	CpG3(%)	mean (%)
FANCP1	62	40	38	46.6667
FANCD1	10	36	39	28.3333
0N	CpG1 (%)	CpG2 (%)	CpG3(%)	mean (%)	median (%)
1	8	5	5	6
2	7	10	6	7.66667
3	8	5	4	5.66667
4	12	5	4	7
5	10	6	4	6.66667
6	9	6	5	6.66667
7	17	7	6	10
8	14	8	5	9
9	23	5	6	11.3333
10	9	7	5	7
11	12	5	4	7
12	10	5	4	6.33333
13	13	5	5	7.66667
14	9	3	4	5.33333
15	5	7	6	6
16	8	4	4	5.33333
17	12	7	5	8
18	6	3	3	4
19	4	3	3	3.33333
20	17	6	4	9	7

## Sheet: Methods
	Methods:
	Generation of primary fibroblasts cell lines
